# Supplementary material for: A Predictive Strategy Based on Volatile Profile and Chemometric Analysis for Traceability and Authenticity of Sugarcane Honey on the Global Market
Source: Foods. 2021 Jul 5;10(7):1559. doi: 10.3390/foods10071559 (PMC8305931; doi:10.3390/foods10071559)
Supplement: Supplementary file 1 [file foods-10-01559-s001.zip]

Archive with 1 entries (1 files):
- foods-1241370-supplementary.pdf
